# Supplementary material for: Biopsychosocial and Occupational Health of Emergency Healthcare Professionals: A Systematic Review and Meta-Analysis
Source: Nurs Rep. 2025 Dec 4;15(12):430. doi: 10.3390/nursrep15120430 (PMC12735800; doi:10.3390/nursrep15120430)
Supplement: Supplementary file 1 [file nursrep-15-00430-s001.zip]

Archive with 2 entries (2 files):
- R1 Supplementary Material 1.pdf
- R1 Supplementary Material 2.pdf
